# Supplementary material for: Deciphering the cardiac neuron landscape in heart failure patients
Source: PLoS Comput Biol. 2026 Mar 20;22(3):e1014082. doi: 10.1371/journal.pcbi.1014082 (PMC13004344; doi:10.1371/journal.pcbi.1014082)
Supplement: S1 Table — (XLSX) [file pcbi.1014082.s001.xlsx]

## Sheet: Sheet1
Datasets	Data type	Repository	Platform	Disease	Sample group	Data link
Reichart et al.	snRNA-seq	CELLxGENE	10X Genomics	DCM	DCM=52 NF=18	https://cellxgene.cziscience.com/collections/e75342a8-0f3b-4ec5-8ee1-245a23e0f7cb
Liu et al.	snRNA-seq	Figshare	10X Genomics	HCM	HCM=10 NF=2	https://doi.org/10.6084/m9.figshare.c.5777948.v2
SCP1303	snRNA-seq	Single cell portal	10X Genomics	DCM HCM	DCM=11 HCM=15 NF=16	https://singlecell.broadinstitute.org/single_cell
SCP1849	snRNA-seq	Single cell portal	10X Genomics	ICM	ICM=7 NF=8
Linna-Kuosmanen et al.	snRNA-seq	Zenodo	10X Genomics	CAD IHF NIHF MI	CAD=16 IHF=11 NIHF=3 MI=9 NF=10	https://doi.org/10.5281/zenodo.10822323
Kuppe et al.	snRNA-seq	Zenodo	10X Genomics	MI	MI=19 NF=4	https://zenodo.org/records/6578047
GSE183852	snRNA-seq	GEO	10X Genomics	DCM	DCM=13 NF=25	https://www.ncbi.nlm.nih.gov/geo/
GSE226314	snRNA-seq	GEO	10X Genomics	ICM NICM	ICM=1 NICM=12
GSE141910	RNA-seq	GEO	GPL16791	DCM HCM	DCM=166 HCM=28 NF=166
GSE165303	RNA-seq	GEO	GPL18573	DCM	DCM=49 NF=51
GSE57345	Micro-array	GEO	GPL11532	DCM ICM	DCM=82 ICM=95 NF=136
GSE145154	RNA-seq	GEO	GPL24676	HF	HF=52 NF=15
CAD, Coronary artery disease; DCM, Dilated cardiomyopathy; HCM, Hypertrophic cardiomyopathy; HF, Heart failure; ICM, Ischemic cardiomyopathy; IHF, Ischemic heart failure; MI, Myocardial infarction; NF, Non-failing; NICM, Non-ischemic cardiomyopathy; NIHF, Non-ischemic heart failure.
