# Supplementary material for: Deciphering the cardiac neuron landscape in heart failure patients
Source: PLoS Comput Biol. 2026 Mar 20;22(3):e1014082. doi: 10.1371/journal.pcbi.1014082 (PMC13004344; doi:10.1371/journal.pcbi.1014082)
Supplement: S2 Table — (XLSX) [file pcbi.1014082.s002.xlsx]

## Sheet: Sheet1
Online tools	FIMO	JASPAR	JASPAR
Motif ID	MA0856.1	MA0856.1	MA0856.1
Name	RXRG	RXRG	RXRG
Sequence ID	NC_000007.14:121871161-121873161
Strand	+	+	+
Start	121872794	121872794	121871733
End	121872807	121872807	121871746
Predicted sequence	AAACTCAAAGGTCA		AAGATCAAGGATCA
p-value	4.91e-05	/	/
Score	/	7.02	3.19
Relative score	/	0.85	0.82
